# Supplementary material for: The brassinosteroid receptor gene BRI1 safeguards cell-autonomous brassinosteroid signaling across tissues
Source: Sci Adv. 2024 Sep 25;10(39):eadq3352. doi: 10.1126/sciadv.adq3352 (PMC11423886; doi:10.1126/sciadv.adq3352)
Supplement: Supplementary file 2 — Data S1 and S2 [file sciadv.adq3352_data_s1_and_s2.zip]

Archive with 2 entries (2 files):
- adq3352_data_s1.xlsx
- adq3352_data_s2.fa
