# Supplementary material for: The brassinosteroid receptor gene BRI1 safeguards cell-autonomous brassinosteroid signaling across tissues
Source: Sci Adv. 2024 Sep 25;10(39):eadq3352. doi: 10.1126/sciadv.adq3352 (PMC11423886; doi:10.1126/sciadv.adq3352)
Supplement: Supplementary file 2 — Data S1 and S2 [file sciadv.adq3352_data_s1_and_s2.zip › adq3352_data_s2.fa]

>BRI1-normal  (3591 bp)
ATGAAGACTTTTTCAAGCTTCTTTCTCTCTGTAACAACTCTCTTCTTCTTCTCCTTCTTTTCTCTTTCATTTCAAGCTTC
ACCATCTCAGTCTTTATACAGAGAAATCCATCAGCTTATAAGCTTCAAAGACGTTCTTCCTGACAAGAATCTTCTCCCAG
ACTGGTCTTCCAACAAAAACCCGTGTACTTTCGATGGCGTTACTTGCAGAGACGACAAAGTTACTTCGATTGATCTCAGC
TCCAAGCCTCTCAACGTCGGATTCAGTGCCGTGTCCTCGTCTCTCCTGTCTCTCACCGGATTAGAGTCTCTGTTTCTCTC
AAACTCACACATCAATGGCTCCGTTTCTGGCTTCAAGTGCTCTGCTTCTTTAACCAGCTTGGATCTATCTAGAAACTCTC
TTTCGGGTCCTGTAACGACTCTAACAAGCCTTGGTTCTTGCTCCGGTCTGAAGTTTCTTAACGTCTCTTCCAATACACTT
GATTTTCCCGGGAAAGTTTCAGGTGGGTTGAAGCTAAACAGCTTGGAAGTTCTGGATCTTTCTGCGAATTCAATCTCCGG
TGCTAACGTCGTTGGTTGGGTTCTCTCCGATGGGTGTGGAGAGTTGAAACATTTAGCGATTAGCGGAAACAAAATCAGTG
GAGACGTCGATGTTTCTCGCTGCGTGAATCTCGAGTTTCTCGATGTTTCCTCCAACAATTTCTCCACTGGGATTCCTTTC
CTCGGAGATTGCTCTGCTCTGCAACATCTTGACATCTCCGGGAACAAATTATCCGGCGATTTCTCCCGTGCTATCTCTAC
TTGCACAGAGCTCAAGTTGTTGAACATCTCTAGTAACCAATTCGTCGGACCAATCCCTCCGCTACCGCTTAAAAGTCTCC
AATACCTCTCTCTGGCCGAGAACAAATTCACCGGCGAGATCCCTGACTTTCTCTCCGGCGCGTGTGATACACTCACTGGT
CTCGATCTCTCTGGAAATCATTTCTACGGTGCGGTTCCTCCATTCTTCGGTTCATGTTCTCTTCTCGAATCACTCGCGTT
GTCGAGTAACAACTTCTCTGGCGAGTTACCGATGGATACGTTGTTGAAGATGAGAGGACTCAAAGTACTTGATCTGTCTT
TCAACGAGTTTTCCGGCGAATTACCGGAATCTCTGACGAATCTATCCGCTTCGTTGCTAACGTTAGATCTCAGCTCCAAC
AATTTCTCCGGTCCGATTCTCCCAAATCTCTGCCAGAACCCTAAAAACACTCTGCAGGAGCTTTACCTTCAGAACAATGG
CTTCACCGGGAAGATTCCACCGACTTTAAGCAACTGTTCTGAGCTGGTTTCGCTTCACTTGAGCTTCAATTACCTCTCCG
GGACAATCCCTTCGAGCTTAGGCTCTCTATCGAAGCTTCGAGATCTGAAACTATGGCTGAATATGTTAGAAGGAGAGATC
CCTCAGGAGCTCATGTATGTCAAGACCTTAGAGACTCTGATCCTCGACTTCAACGATTTAACCGGTGAAATCCCTTCCGG
TTTAAGTAACTGTACCAATCTTAACTGGATTTCTCTGTCGAATAACCGGTTAACCGGTGAGATTCCGAAATGGATTGGCC
GGTTAGAGAATCTCGCTATCCTCAAGCTAAGCAACAATTCATTCTCCGGGAACATTCCGGCTGAGCTCGGCGACTGCAGA
AGCTTAATCTGGCTTGATCTCAACACCAATCTCTTCAATGGAACGATTCCGGCGGCGATGTTTAAACAATCCGGGAAAAT
CGCTGCCAATTTCATCGCCGGTAAGAGGTACGTTTATATCAAAAACGATGGGATGAAGAAAGAGTGTCATGGAGCTGGTA
ATTTACTTGAGTTTCAAGGAATCAGATCCGAACAATTAAACCGGCTTTCAACGAGGAACCCTTGTAATATCACTAGCAGA
GTCTATGGAGGTCACACTTCGCCGACGTTTGATAACAATGGTTCGATGATGTTTCTGGACATGTCTTACAACATGTTGTC
TGGATACATACCGAAGGAGATTGGTTCGATGCCTTATCTGTTTATTCTCAATTTGGGTCATAACGATATCTCTGGTTCGA
TTCCTGATGAGGTAGGTGATCTAAGAGGTTTAAACATTCTTGATCTTTCAAGCAATAAGCTCGATGGGAGGATTCCTCAG
GCTATGTCAGCTCTTACTATGCTTACGGAAATCGATTTGTCGAATAATAATTTGTCTGGTCCGATTCCTGAGATGGGTCA
GTTTGAGACTTTTCCACCGGCTAAGTTCTTGAACAATCCTGGTCTCTGTGGTTATCCTCTTCCGCGGTGTGATCCTTCAA
ATGCAGACGGTTATGCTCATCATCAGAGATCTCATGGAAGGAGACCAGCGTCCCTTGCTGGTAGTGTGGCGATGGGATTG
TTGTTCTCTTTTGTGTGTATATTTGGGCTGATCCTTGTTGGTAGAGAGATGAGGAAGAGACGGAGAAAGAAAGAGGCGGA
GTTGGAGATGTATGCGGAAGGACATGGAAACTCTGGCGATAGAACTGCTAACAACACCAATTGGAAGCTGACTGGTGTGA
AAGAAGCCTTGAGTATCAATCTTGCTGCTTTCGAGAAGCCATTGCGGAAGCTCACGTTTGCGGATCTTCTTCAGGCTACC
AATGGTTTCCATAATGATAGTCTGATTGGTTCTGGTGGGTTTGGAGATGTTTACAAAGCGATTTTGAAAGATGGAAGCGC
GGTGGCTATCAAGAAACTGATTCATGTTAGCGGTCAAGGTGATAGAGAGTTCATGGCGGAGATGGAAACCATTGGGAAGA
TCAAACATCGAAATCTTGTGCCTCTTCTTGGTTATTGCAAAGTTGGAGACGAGCGGCTTCTTGTGTATGAGTTTATGAAG
TATGGAAGTTTAGAAGATGTTTTGCACGACCCCAAGAAAGCTGGGGTGAAACTAAACTGGTCCACACGGCGGAAGATTGC
GATAGGATCAGCTAGAGGGCTTGCTTTCCTTCACCACAACTGCAGTCCGCATATCATCCACAGAGACATGAAATCCAGTA
ATGTGTTGCTTGATGAGAATTTGGAAGCTCGGGTTTCAGATTTTGGCATGGCGAGGCTGATGAGTGCGATGGATACGCAT
TTAAGCGTCAGTACATTAGCTGGTACACCGGGTTACGTTCCTCCAGAGTATTACCAAAGTTTCAGGTGTTCAACAAAAGG
AGACGTTTATAGTTACGGTGTGGTCTTACTCGAGCTACTCACGGGTAAACGGCCAACGGATTCACCGGATTTTGGAGATA
ACAACCTTGTTGGATGGGTGAAACAGCACGCAAAACTGCGGATTAGCGATGTGTTTGACCCCGAGCTTATGAAGGAAGAT
CCAGCATTAGAGATCGAACTTTTACAACATTTAAAAGTTGCGGTTGCGTGTTTGGATGATCGGGCTTGGAGACGACCGAC
AATGGTACAAGTCATGGCCATGTTTAAGGAGATACAAGCCGGGTCAGGGATAGATTCACAGTCAACGATCAGATCAATAG
AGGATGGAGGGTTCAGTACAATAGAGATGGTTGATATGAGTATAAAAGAAGTTCCTGAAGGAAAATTATGA

>BRI1-recoded  (3591 bp)
ATGAAGACCTTCAGCAGCTTCTTCCTCTCTGTGACGACCCTCTTCTTTTTCTCGTTCTTCTCGCTGAGCTTCCAGGCTTC
TCCTAGCCAGTCTCTTTACAGAGAGATCCACCAGCTCATCAGCTTCAAGGATGTGCTCCCTGACAAGAACCTCCTTCCTG
ACTGGTCCTCTAACAAGAACCCTTGCACTTTCGATGGTGTGACCTGCAGGGATGATAAGGTGACCTCTATCGACCTCAGC
AGCAAGCCTCTTAACGTGGGATTCAGCGCTGTGTCTAGCTCTCTTCTCTCTTTGACCGGACTCGAGAGCCTGTTCCTCTC
TAACTCTCACATCAACGGATCGGTGAGCGGGTTCAAGTGTTCTGCTTCTCTCACCAGCCTCGACCTGTCTAGAAACTCTC
TTTCTGGACCTGTGACCACGCTCACTTCTCTTGGATCTTGCTCTGGACTCAAGTTCCTCAACGTGTCCTCTAATACCCTC
GACTTCCCTGGAAAGGTTAGCGGAGGACTTAAGCTCAACTCTCTCGAGGTTCTCGACCTCTCTGCCAACTCTATCTCTGG
TGCTAATGTGGTTGGATGGGTGCTCTCTGATGGATGCGGAGAGCTTAAGCACCTCGCTATCTCAGGGAACAAGATCAGCG
GAGATGTGGACGTGTCAAGATGCGTTAACCTCGAGTTCCTCGACGTCAGCTCCAACAACTTCTCTACTGGAATCCCTTTC
CTCGGTGACTGTTCTGCTCTCCAGCATCTCGATATCAGCGGCAACAAGCTCTCTGGTGATTTCAGCAGAGCTATCAGCAC
CTGTACCGAGTTGAAGCTCCTCAACATCAGCTCGAACCAGTTCGTGGGACCTATTCCTCCACTTCCACTTAAGTCTCTCC
AGTACCTTAGCCTCGCCGAGAACAAGTTTACTGGTGAGATCCCTGACTTCCTCAGCGGAGCTTGTGATACTCTTACTGGG
CTCGACCTTAGCGGGAACCATTTTTATGGTGCTGTGCCTCCGTTCTTCGGGTCTTGTTCTTTGCTTGAGTCTCTCGCCCT
CTCGTCGAACAATTTCTCAGGTGAGCTTCCTATGGACACCCTCCTCAAGATGAGAGGATTGAAGGTGCTGGACCTCTCGT
TCAACGAATTCTCTGGGGAACTCCCTGAGAGCCTTACCAACTTGTCTGCTTCTTTGCTCACCCTGGACCTCAGTTCGAAC
AACTTCAGTGGACCTATCCTTCCGAACCTCTGTCAGAACCCTAAGAACACCCTCCAAGAGCTGTACCTCCAGAACAACGG
TTTTACCGGAAAGATCCCTCCGACGCTCTCTAATTGCTCTGAGCTTGTGTCTCTCCACCTGTCCTTCAACTACCTCTCTG
GGACTATCCCTAGCAGCCTCGGATCTTTGTCTAAGCTCCGTGATCTCAAGCTCTGGCTCAACATGCTTGAGGGTGAGATT
CCGCAAGAGCTTATGTACGTTAAGACCCTCGAGACTCTCATCCTGGACTTCAACGATTTGACAGGGGAGATCCCTAGCGG
ACTTTCTAACTGCACTAACCTCAACTGGATCAGCCTCAGCAACAACAGACTCACTGGGGAGATTCCTAAGTGGATCGGTA
GACTCGAGAACTTGGCTATCCTGAAGCTCTCGAACAACAGTTTCAGCGGGAACATCCCTGCTGAGCTTGGAGATTGCAGA
TCTCTCATCTGGCTCGATCTCAACACCAACCTCTTCAACGGTACTATCCCGGCTGCTATGTTCAAGCAGTCTGGAAAGAT
CGCCGCCAACTTCATTGCTGGGAAGCGTTACGTGTACATCAAGAACGACGGGATGAAGAAAGAATGCCACGGTGCTGGAA
ACCTCTTGGAGTTCCAAGGTATCAGGTCTGAGCAGCTCAACAGGCTGTCTACTAGAAACCCATGCAACATCACCAGCCGT
GTGTACGGTGGACATACTTCTCCAACCTTCGACAACAACGGCAGCATGATGTTCCTCGATATGAGCTACAACATGCTCAG
CGGCTACATCCCGAAAGAAATCGGATCTATGCCGTACCTCTTCATCCTCAACCTCGGACACAACGATATCTCCGGATCTA
TCCCAGATGAGGTGGGAGATCTTAGGGGACTCAACATCCTCGACCTTTCGTCTAACAAGCTCGACGGAAGAATCCCGCAA
GCTATGTCTGCTCTCACTATGCTCACCGAGATCGACCTGAGTAACAACAACCTCAGCGGTCCGATTCCTGAGATGGGACA
ATTTGAGACATTCCCTCCGGCCAAGTTCCTTAACAACCCTGGACTTTGTGGATACCCGCTTCCTAGATGCGATCCTTCTA
ACGCTGATGGATACGCTCACCACCAAAGATCTCATGGAAGAAGGCCAGCTTCTCTCGCTGGATCTGTTGCTATGGGACTC
CTCTTCTCTTTCGTGTGCATCTTCGGACTCATCCTCGTTGGAAGAGAGATGAGAAAGCGTAGGCGTAAGAAAGAGGCCGA
GTTGGAGATGTACGCTGAAGGACATGGAAACTCTGGTGACAGGACTGCCAACAACACCAATTGGAAGCTTACCGGGGTGA
AAGAGGCGCTCTCTATTAACCTTGCTGCTTTCGAGAAGCCGCTCCGTAAGTTGACTTTCGCTGATCTCCTTCAGGCTACC
AACGGGTTCCATAACGATAGCCTTATCGGCTCTGGTGGATTCGGTGATGTGTACAAGGCTATCCTCAAGGACGGATCTGC
TGTGGCCATCAAGAAACTCATCCATGTGTCTGGACAGGGCGACCGTGAATTCATGGCTGAGATGGAAACCATCGGGAAGA
TCAAGCACAGAAACCTCGTTCCACTTCTCGGGTACTGCAAAGTGGGTGATGAGAGACTTCTCGTGTACGAGTTCATGAAG
TACGGCAGCCTCGAAGATGTTCTCCACGATCCTAAGAAGGCTGGGGTCAAGCTTAACTGGTCTACCAGACGTAAGATCGC
TATCGGTTCTGCTAGAGGACTCGCTTTCCTCCATCACAACTGCAGCCCTCATATCATCCACAGGGACATGAAGTCGTCTA
ACGTGCTCCTTGACGAGAATCTCGAGGCTCGTGTTTCTGACTTCGGAATGGCTAGACTCATGTCTGCCATGGATACCCAC
CTTTCTGTTTCTACCCTTGCTGGAACCCCTGGATATGTTCCTCCTGAGTACTACCAGTCCTTCAGGTGCTCTACTAAGGG
CGACGTTTACTCTTACGGTGTTGTGCTCCTCGAGCTTCTCACCGGAAAAAGACCTACCGATTCTCCGGACTTCGGGGATA
ACAATCTCGTTGGTTGGGTGAAGCAGCACGCTAAGCTCAGAATCTCTGACGTGTTCGACCCGGAACTCATGAAGGAAGAT
CCTGCTCTCGAGATCGAGTTGCTTCAGCATCTCAAGGTTGCAGTGGCTTGCCTCGATGATAGAGCTTGGCGTAGACCTAC
TATGGTGCAGGTCATGGCAATGTTCAAAGAGATCCAGGCTGGTAGCGGAATCGACTCTCAGTCTACCATCAGATCTATCG
AGGACGGTGGGTTCTCAACCATCGAGATGGTCGACATGAGCATCAAAGAGGTGCCAGAGGGAAAGCTCTGA

>BIR3ext-BRI1int-hybrid  (1875 bp)
ATGAAGAAGATCTTCATCACACTCTTATGGCTTCTCTTCATAAGCTCGTTTCTCTGTTCTTCTTCTTCAGCTGAAGACGA
CGTTCTCTGTCTCCAAGGTTTGAAAAACTCACTCATCGATCCTTCTTCTAGACTCAGTTCCTGGTCTTTCCCAAACTCTT
CAGCTTCTTCGATTTGTAAGCTCACTGGTGTTTCCTGCTGGAACGAGAAAGAGAATCGGATTATTTCTCTTCAGCTTCAA
TCGATGCAGCTCGCCGGTGAGATTCCTGAGTCTCTTAAGCTTTGTCGTAGTTTACAATCTCTGGATCTCTCTGGAAACGA
TCTCTCTGGTTCGATTCCTTCTCAAATCTGTTCGTGGCTTCCTTATCTCGTTACGTTAGATCTGTCTGGGAATAAGCTTG
GTGGTTCGATTCCGACTCAGATCGTTGAGTGTAAGTTCTTAAACGCTTTGATTCTGAGTGATAATAAGCTTTCTGGTTCG
ATTCCTTCTCAGTTGAGTCGATTAGATCGCCTTCGACGTCTTTCTCTAGCAGGGAATGATCTCTCCGGTACGATTCCGTC
CGAGCTGGCTCGGTTCGGAGGAGACGATTTTAGCGGGAATAACGGACTTTGTGGGAAGCCTTTATCGCGATGTGGAGCGT
TGAATGGGAGAAATCTGAGTATTATTATAGTTGCTGGAGTTCTTGGAGCTGTTGGATCTTTGTGCGTTGGTTTAGTTATA
TTCTGGTGGTTAGAGATGAGGAAGAGACGGAGAAAGAAAGAGGCGGAGTTGGAGATGTATGCGGAAGGACATGGAAACTC
TGGCGATAGAACTGCTAACAACACCAATTGGAAGCTGACTGGTGTGAAAGAAGCCTTGAGTATCAATCTTGCTGCTTTCG
AGAAGCCATTGCGGAAGCTCACGTTTGCGGATCTTCTTCAGGCTACCAATGGTTTCCATAATGATAGTCTGATTGGTTCT
GGTGGGTTTGGAGATGTTTACAAAGCGATTTTGAAAGATGGAAGCGCGGTGGCTATCAAGAAACTGATTCATGTTAGCGG
TCAAGGTGATAGAGAGTTCATGGCGGAGATGGAAACCATTGGGAAGATCAAACATCGAAATCTTGTGCCTCTTCTTGGTT
ATTGCAAAGTTGGAGACGAGCGGCTTCTTGTGTATGAGTTTATGAAGTATGGAAGTTTAGAAGATGTTTTGCACGACCCC
AAGAAAGCTGGGGTGAAACTAAACTGGTCCACACGGCGGAAGATTGCGATAGGATCAGCTAGAGGGCTTGCTTTCCTTCA
CCACAACTGCAGTCCGCATATCATCCACAGAGACATGAAATCCAGTAATGTGTTGCTTGATGAGAATTTGGAAGCTCGGG
TTTCAGATTTTGGCATGGCGAGGCTGATGAGTGCGATGGATACGCATTTAAGCGTCAGTACATTAGCTGGTACACCGGGT
TACGTTCCTCCAGAGTATTACCAAAGTTTCAGGTGTTCAACAAAAGGAGACGTTTATAGTTACGGTGTGGTCTTACTCGA
GCTACTCACGGGTAAACGGCCAACGGATTCACCGGATTTTGGAGATAACAACCTTGTTGGATGGGTGAAACAGCACGCAA
AACTGCGGATTAGCGATGTGTTTGACCCCGAGCTTATGAAGGAAGATCCAGCATTAGAGATCGAACTTTTACAACATTTA
AAAGTTGCGGTTGCGTGTTTGGATGATCGGGCTTGGAGACGACCGACAATGGTACAAGTCATGGCCATGTTTAAGGAGAT
ACAAGCCGGGTCAGGGATAGATTCACAGTCAACGATCAGATCAATAGAGGATGGAGGGTTCAGTACAATAGAGATGGTTG
ATATGAGTATAAAAGAAGTTCCTGAAGGAAAATTA

>BRI1ext-BAM3int-hybrid  (3384 bp)
ATGAAGACTTTTTCAAGCTTCTTTCTCTCTGTAACAACTCTCTTCTTCTTCTCCTTCTTTTCTCTTTCATTTCAAGCTTC
ACCATCTCAGTCTTTATACAGAGAAATCCATCAGCTTATAAGCTTCAAAGACGTTCTTCCTGACAAGAATCTTCTCCCAG
ACTGGTCTTCCAACAAAAACCCGTGTACTTTCGATGGCGTTACTTGCAGAGACGACAAAGTTACTTCGATTGATCTCAGC
TCCAAGCCTCTCAACGTCGGATTCAGTGCCGTGTCCTCGTCTCTCCTGTCTCTCACCGGATTAGAGTCTCTGTTTCTCTC
AAACTCACACATCAATGGCTCCGTTTCTGGCTTCAAGTGCTCTGCTTCTTTAACCAGCTTGGATCTATCTAGAAACTCTC
TTTCGGGTCCTGTAACGACTCTAACAAGCCTTGGTTCTTGCTCCGGTCTGAAGTTTCTTAACGTCTCTTCCAATACACTT
GATTTTCCCGGGAAAGTTTCAGGTGGGTTGAAGCTAAACAGCTTGGAAGTTCTGGATCTTTCTGCGAATTCAATCTCCGG
TGCTAACGTCGTTGGTTGGGTTCTCTCCGATGGGTGTGGAGAGTTGAAACATTTAGCGATTAGCGGAAACAAAATCAGTG
GAGACGTCGATGTTTCTCGCTGCGTGAATCTCGAGTTTCTCGATGTTTCCTCCAACAATTTCTCCACTGGGATTCCTTTC
CTCGGAGATTGCTCTGCTCTGCAACATCTTGACATCTCCGGGAACAAATTATCCGGCGATTTCTCCCGTGCTATCTCTAC
TTGCACAGAGCTCAAGTTGTTGAACATCTCTAGTAACCAATTCGTCGGACCAATCCCTCCGCTACCGCTTAAAAGTCTCC
AATACCTCTCTCTGGCCGAGAACAAATTCACCGGCGAGATCCCTGACTTTCTCTCCGGCGCGTGTGATACACTCACTGGT
CTCGATCTCTCTGGAAATCATTTCTACGGTGCGGTTCCTCCATTCTTCGGTTCATGTTCTCTTCTCGAATCACTCGCGTT
GTCGAGTAACAACTTCTCTGGCGAGTTACCGATGGATACGTTGTTGAAGATGAGAGGACTCAAAGTACTTGATCTGTCTT
TCAACGAGTTTTCCGGCGAATTACCGGAATCTCTGACGAATCTATCCGCTTCGTTGCTAACGTTAGATCTCAGCTCCAAC
AATTTCTCCGGTCCGATTCTCCCAAATCTCTGCCAGAACCCTAAAAACACTCTGCAGGAGCTTTACCTTCAGAACAATGG
CTTCACCGGGAAGATTCCACCGACTTTAAGCAACTGTTCTGAGCTGGTTTCGCTTCACTTGAGCTTCAATTACCTCTCCG
GGACAATCCCTTCGAGCTTAGGCTCTCTATCGAAGCTTCGAGATCTGAAACTATGGCTGAATATGTTAGAAGGAGAGATC
CCTCAGGAGCTCATGTATGTCAAGACCTTAGAGACTCTGATCCTCGACTTCAACGATTTAACCGGTGAAATCCCTTCCGG
TTTAAGTAACTGTACCAATCTTAACTGGATTTCTCTGTCGAATAACCGGTTAACCGGTGAGATTCCGAAATGGATTGGCC
GGTTAGAGAATCTCGCTATCCTCAAGCTAAGCAACAATTCATTCTCCGGGAACATTCCGGCTGAGCTCGGCGACTGCAGA
AGCTTAATCTGGCTTGATCTCAACACCAATCTCTTCAATGGAACGATTCCGGCGGCGATGTTTAAACAATCCGGGAAAAT
CGCTGCCAATTTCATCGCCGGTAAGAGGTACGTTTATATCAAAAACGATGGGATGAAGAAAGAGTGTCATGGAGCTGGTA
ATTTACTTGAGTTTCAAGGAATCAGATCCGAACAATTAAACCGGCTTTCAACGAGGAACCCTTGTAATATCACTAGCAGA
GTCTATGGAGGTCACACTTCGCCGACGTTTGATAACAATGGTTCGATGATGTTTCTGGACATGTCTTACAACATGTTGTC
TGGATACATACCGAAGGAGATTGGTTCGATGCCTTATCTGTTTATTCTCAATTTGGGTCATAACGATATCTCTGGTTCGA
TTCCTGATGAGGTAGGTGATCTAAGAGGTTTAAACATTCTTGATCTTTCAAGCAATAAGCTCGATGGGAGGATTCCTCAG
GCTATGTCAGCTCTTACTATGCTTACGGAAATCGATTTGTCGAATAATAATTTGTCTGGTCCGATTCCTGAGATGGGTCA
GTTTGAGACTTTTCCACCGGCTAAGTTCTTGAACAATCCTGGTCTCTGTGGTTATCCTCTTCCGCGGTGTGATCCTTCAA
ATGCAGACGGTTATGCTCATCATCAGAGATCTCATGGAAGGAGACCAGCGTCCCTTGCTGGTAGTGTGGCGATGGGATTG
TTGTTCTCTTTTGTGTGTATATTTGGGCTGATCCTTGTTGGTAAGAATAGGAGAATGAGAAAGAACAACCCGAATTTATG
GAAGCTTATAGGGTTTCAGAAGCTCGGTTTCAGAAGCGAACACATATTAGAATGTGTTAAAGAGAACCATGTGATTGGGA
AAGGCGGACGAGGGATTGTCTACAAAGGGGTAATGCCAAACGGAGAAGAAGTTGCAGTCAAGAAGCTCTTAACCATAACC
AAAGGATCATCTCATGACAACGGTTTAGCCGCAGAGATTCAGACATTAGGTAGAATCAGACACAGAAACATAGTGAGATT
GCTCGCTTTTTGTTCAAACAAAGACGTGAATCTCCTTGTTTACGAGTATATGCCTAATGGTAGCCTCGGAGAAGTCTTGC
ACGGGAAAGCTGGAGTGTTTTTGAAATGGGAAACACGGTTGCAAATAGCGTTGGAAGCGGCTAAGGGGTTGTGTTATCTT
CACCATGATTGCTCGCCACTTATAATCCACCGTGATGTGAAGTCAAACAACATCTTGTTGGGTCCTGAGTTTGAAGCTCA
TGTTGCTGATTTTGGGCTTGCTAAGTTTATGATGCAAGACAATGGAGCTTCCGAGTGCATGTCCTCGATCGCTGGCTCGT
ACGGCTACATCGCTCCAGAATATGCATATACACTGAGAATAGACGAGAAGAGCGATGTGTACAGCTTCGGAGTAGTGTTA
TTGGAGCTGATTACGGGTCGAAAACCAGTAGATAATTTTGGGGAAGAAGGGATAGACATTGTGCAATGGTCAAAGATCCA
AACAAACTGTAACAGACAAGGTGTGGTGAAGATCATTGACCAGAGATTGAGCAATATTCCATTAGCAGAGGCCATGGAAC
TGTTCTTTGTGGCAATGCTATGTGTGCAAGAACATAGTGTTGAGAGACCGACCATGAGAGAGGTTGTCCAGATGATCTCT
CAGGCTAAACAGCCTAATACTTTC
